# Supplementary material for: A Polynesian-specific copy number variant encompassing the MICA gene associates with gout
Source: Hum Mol Genet. 2022 Apr 22;31(21):3757–68. doi: 10.1093/hmg/ddac094 (PMC9616569; doi:10.1093/hmg/ddac094)
Supplement: PolynesianCNV_supplement_material_coauthors_1208_revised_ddac094 [file polynesiancnv_supplement_material_coauthors_1208_revised_ddac094.zip]

Archive with 1 entries (1 files):
- PolynesianCNV_supplement_material_coauthors_1208_revised_ddac094.docx
