# Supplementary material for: A Polynesian-specific copy number variant encompassing the MICA gene associates with gout
Source: Hum Mol Genet. 2022 Apr 22;31(21):3757–68. doi: 10.1093/hmg/ddac094 (PMC9616569; doi:10.1093/hmg/ddac094)
Supplement: Table_S3_ddac094 [file table_s3_ddac094.xlsx]

## Sheet: Sheet1
Chr	Start	End	Name	ID	Freq	num_unique_samples_tested	Population	variant_sub_type	Studies	algorithms	Platforms
chr6	31351005	31457155	gssvG32007	4774	0.0036	14748	African3,Asian3,European10,Mexican0,MiddleEast0,NativeAmerican0,NorthAmerican0,Oceania1,SouthAmerican1,Turkish0,Admixed0,Unknown35	Gain	Vogler2010,Cooper2011,Uddin2014,Sudmant2013,Coe2014,Wang2008	PennCNV+Birdseye,ChAS,ReadDepth,Custom_HMM,PEM	Affymetrix_6.0,Custom_Illumina_1.2M,CytoScanHD_2.7M,Affymetrix6.0,Illumina_HiSeq,Illumina_GA
chr6	31331216	31358436	gssvG32012	4778	0.0006	13759	African3,Asian0,European0,Mexican0,MiddleEast0,NativeAmerican0,NorthAmerican0,Oceania0,SouthAmerican0,Turkish0,Admixed0,Unknown5	Gain	Coe2014,1000GenomesPhase3	RD+PEM,Custom_HMM	Affymetrix_6.0,Multiple_NGS_Sequencing
chr6	31192610	31495318	gssvL105999	30756	0.0514	1596	African0,Asian81,European1,Mexican0,MiddleEast0,NativeAmerican0,NorthAmerican0,Oceania0,SouthAmerican0,Turkish0,Admixed0,Unknown0	Loss	Wong2012b,Cooper2011	PEM,Custom_HMM	Illumina_GA,Custom_Illumina_1.2M
chr6	31338237	31479588	gssvL106000	30757	0.011	16006	African5,Asian80,European12,Mexican0,MiddleEast0,NativeAmerican0,NorthAmerican0,Oceania0,SouthAmerican3,Turkish0,Admixed1,Unknown75	Loss	McCarroll2008,Vogler2010,Wong2012b,Cooper2011,Perry2008,Uddin2014,Park2010,Arlt2010,Conrad2009,Coe2014,McKernan2009,1000GenomesPhase1	PennCNV+Birdseye,PEM+ReadDepth+SplitRead,Custom_HMM,ChAS,GADA,PEM,BirdsEye,ADM2	Affymetrix_6.0,Custom_Illumina_1.2M,Illumina_II_IIX_HiSeq,CytoScanHD_2.7M,Affymetrix6.0,AgilentCustom_015685+015686+244K,SOLiD,NimbleGen42M,Agilent24M,Illumina_GA
chr6	31405874	31452972	gssvL106004	30760	0.0052	16132	African17,Asian23,European2,Mexican15,MiddleEast0,NativeAmerican1,NorthAmerican1,Oceania0,SouthAmerican18,Turkish0,Admixed0,Unknown7	Loss	Uddin2014,Coe2014,Cooper2011,1000GenomesPhase3	ChAS,RD+PEM,Custom_HMM	CytoScanHD_2.7M,Affymetrix_6.0,Custom_Illumina_1.2M,Multiple_NGS_Sequencing
chr6	31421419	31424501	gssvL106056	30782	0.2647	1923	African107,Asian116,European202,Mexican23,MiddleEast0,NativeAmerican0,NorthAmerican0,Oceania0,SouthAmerican59,Turkish1,Admixed0,Unknown1	Loss	Wong2012b,Arlt2010,1000GenomesPhase1,Kidd2010b,Bentley2008,Levy2007,Wang2008,Boomsma2014,Dogan2014	PEM,PEM+ReadDepth+SplitRead,GATK+BreakDancer+Pindel+GenomeSTRiP+CNVnator+123SV+DWAC-seq,AssemblyComparison	Illumina_GA,SangerSequencing,Illumina_HiSeq,Illumina_II_IIX_HiSeq
chr1	189321512	189545020	gssvL6611	7766	0.0026	15272	African0,Asian34,European1,Mexican0,MiddleEast0,NativeAmerican0,NorthAmerican0,Oceania0,SouthAmerican0,Turkish0,Admixed0,Unknown4	Loss	Wong2012b,Uddin2014,Park2010,Perry2008,Altshuler2010,Coe2014,1000GenomesPhase1,1000GenomesPhase3	PEM+ReadDepth+SplitRead,Custom_HMM,ChAS,QuantiSNP+BirdsEye,PEM,RD+PEM,ADM2	Affymetrix_6.0,Affymetrix6.0_Illumina1M,CytoScanHD_2.7M,Illumina_II_IIX_HiSeq,AgilentCustom_015685+015686+244K,Agilent24M,Illumina_GA,Multiple_NGS_Sequencing
chr1	189423131	189589339	gssvL6613	7768	0.0007	12755	African0,Asian0,European6,Mexican0,MiddleEast0,NativeAmerican0,NorthAmerican0,Oceania0,SouthAmerican0,Turkish0,Admixed0,Unknown3	Loss	Coe2014,Cooper2011	Custom_HMM	Affymetrix_6.0,Custom_Illumina_1.2M
chr1	189361721	189453719	gssvL6616	7769	0.0021	14944	African3,Asian27,European0,Mexican0,MiddleEast0,NativeAmerican0,NorthAmerican0,Oceania0,SouthAmerican0,Turkish0,Admixed0,Unknown1	Loss	McCarroll2008,Coe2014,Campbell2011,1000GenomesPhase3	RD+PEM,Custom_HMM,ADM2,BirdsEye	Affymetrix6.0,Affymetrix_6.0,AgilentCustom180K_v2.1+v3.0,Multiple_NGS_Sequencing
chr1	189533375	189621964	gssvL6618	7770	0.0007	13759	African0,Asian6,European1,Mexican0,MiddleEast0,NativeAmerican2,NorthAmerican0,Oceania0,SouthAmerican0,Turkish0,Admixed0,Unknown0	Loss	Coe2014,1000GenomesPhase3	RD+PEM,Custom_HMM	Affymetrix_6.0,Multiple_NGS_Sequencing
chr1	189326649	189370335	gssvL6624	7775	0.0105	2562	African0,Asian27,European0,Mexican0,MiddleEast0,NativeAmerican0,NorthAmerican0,Oceania0,SouthAmerican0,Turkish0,Admixed0,Unknown0	Loss	1000GenomesPhase1,1000GenomesPhase3	PEM+ReadDepth+SplitRead,RD+PEM	Illumina_II_IIX_HiSeq,Multiple_NGS_Sequencing
chr1	189462666	189517150	gssvL6628	7776	0.0019	13759	African0,Asian25,European1,Mexican0,MiddleEast0,NativeAmerican0,NorthAmerican0,Oceania0,SouthAmerican0,Turkish0,Admixed0,Unknown0	Loss	Coe2014,1000GenomesPhase3	RD+PEM,Custom_HMM	Affymetrix_6.0,Multiple_NGS_Sequencing
chr1	189414402	189439451	gssvL6633	7777	0.0055	2164	African12,Asian0,European0,Mexican0,MiddleEast0,NativeAmerican0,NorthAmerican0,Oceania0,SouthAmerican0,Turkish0,Admixed0,Unknown0	Loss	Vogler2010,1000GenomesPhase1	PennCNV+Birdseye,PEM+ReadDepth+SplitRead	Illumina_II_IIX_HiSeq,Affymetrix6.0
chr1	189416431	189436922	gssvL6643	7780	0.0142	3671	African23,Asian28,European0,Mexican0,MiddleEast0,NativeAmerican0,NorthAmerican0,Oceania0,SouthAmerican1,Turkish0,Admixed0,Unknown0	Loss	Vogler2010,1000GenomesPhase1,1000GenomesPhase3	PennCNV+Birdseye,PEM+ReadDepth+SplitRead,RD+PEM	Illumina_II_IIX_HiSeq,Affymetrix6.0,Multiple_NGS_Sequencing
chr1	189530169	189530739	gssvL6681	7796	0.0543	2562	African129,Asian1,European1,Mexican0,MiddleEast0,NativeAmerican0,NorthAmerican2,Oceania0,SouthAmerican6,Turkish0,Admixed0,Unknown0	Loss	1000GenomesPhase1,1000GenomesPhase3	PEM+ReadDepth+SplitRead,RD+PEM	Illumina_II_IIX_HiSeq,Multiple_NGS_Sequencing
chr1	196740669	196896497	gssvG2955	481	0.0021	13864	African2,Asian0,European3,Mexican0,MiddleEast0,NativeAmerican0,NorthAmerican0,Oceania0,SouthAmerican0,Turkish0,Admixed0,Unknown24	Gain	Coe2014,Vogler2010,Cooper2011	PennCNV+Birdseye,Custom_HMM	Affymetrix_6.0,Custom_Illumina_1.2M,Affymetrix6.0
chr1	196704080	196819917	gssvG2956	482	0.0523	12432	African7,Asian6,European21,Mexican0,MiddleEast0,NativeAmerican0,NorthAmerican0,Oceania0,SouthAmerican0,Turkish0,Admixed0,Unknown616	Gain	Kim2009,Coe2014,Vogler2010,Conrad2009,Perry2008	Nexus,PennCNV+Birdseye,Custom_HMM,GADA,ADM2	Affymetrix6.0,Affymetrix_6.0,AgilentCustom_015685+015686+244K,NimbleGen42M,Agilent24M
chr1	196786199	196904331	gssvG2957	483	0.0039	13509	African4,Asian1,European12,Mexican0,MiddleEast0,NativeAmerican0,NorthAmerican0,Oceania0,SouthAmerican0,Turkish0,Admixed0,Unknown36	Gain	Uddin2014,Coe2014,Vogler2010,McCarroll2008,Alkan2009	PennCNV+Birdseye,ChAS,ReadDepth,Custom_HMM,BirdsEye	CytoScanHD_2.7M,Affymetrix_6.0,Affymetrix6.0,Illumina_GA+454
chr1	196754172	196811036	gssvG2959	484	0.0062	12364	African0,Asian0,European1,Mexican0,MiddleEast0,NativeAmerican0,NorthAmerican0,Oceania0,SouthAmerican0,Turkish0,Admixed0,Unknown76	Gain	Coe2014,Vogler2010	PennCNV+Birdseye,Custom_HMM	Affymetrix_6.0,Affymetrix6.0
chr1	196711670	196758387	gssvG2960	485	0	11265	African4,Asian2,European6,Mexican0,MiddleEast0,NativeAmerican0,NorthAmerican0,Oceania1,SouthAmerican1,Turkish0,Admixed0,Unknown14	Gain	Coe2014,Sudmant2013	ReadDepth,Custom_HMM	Affymetrix_6.0,Illumina_HiSeq
chr1	196878802	196915861	gssvG2961	486	0.2388	67	African2,Asian2,European11,Mexican0,MiddleEast0,NativeAmerican0,NorthAmerican0,Oceania0,SouthAmerican0,Turkish0,Admixed0,Unknown1	Gain	Perry2008,Conrad2009	GADA,ADM2	NimbleGen42M,AgilentCustom_015685+015686+244K
chr1	196819616	196870345	gssvG2962	487	0.0014	14632	African6,Asian6,European4,Mexican0,MiddleEast0,NativeAmerican0,NorthAmerican0,Oceania0,SouthAmerican3,Turkish0,Admixed0,Unknown1	Gain	Uddin2014,Coe2014,1000GenomesPhase3	ChAS,RD+PEM,Custom_HMM	CytoScanHD_2.7M,Affymetrix_6.0,Multiple_NGS_Sequencing
chr1	196789618	196824897	gssvG2964	488	0.0017	11265	African4,Asian2,European2,Mexican0,MiddleEast0,NativeAmerican0,NorthAmerican0,Oceania1,SouthAmerican1,Turkish0,Admixed0,Unknown9	Gain	Coe2014,Sudmant2013	ReadDepth,Custom_HMM	Affymetrix_6.0,Illumina_HiSeq
chr1	196739705	196768268	gssvG2965	489	0	13762	African3,Asian1,European2,Mexican0,MiddleEast0,NativeAmerican0,NorthAmerican0,Oceania0,SouthAmerican0,Turkish0,Admixed0,Unknown28	Gain	Coe2014,Schuster2010,Alkan2009,1000GenomesPhase3	ReadDepth,RD+PEM,Custom_HMM	Affymetrix_6.0,Multiple_NGS_Sequencing,Illumina_GA+454
chr1	196781610	196813270	gssvG2966	490	0.0011	12755	African0,Asian0,European3,Mexican0,MiddleEast0,NativeAmerican0,NorthAmerican0,Oceania0,SouthAmerican0,Turkish0,Admixed0,Unknown11	Gain	Coe2014,Cooper2011	Custom_HMM	Affymetrix_6.0,Custom_Illumina_1.2M
chr1	196886960	196918208	gssvG2967	491	0.2769	65	African7,Asian5,European4,Mexican0,MiddleEast0,NativeAmerican0,NorthAmerican0,Oceania1,SouthAmerican1,Turkish0,Admixed0,Unknown0	Gain	Sudmant2013,Park2010,Perry2008	ReadDepth,ADM2	AgilentCustom_015685+015686+244K,Illumina_HiSeq,Agilent24M
chr1	196762225	196780564	gssvG2969	492	0.0073	1510	African4,Asian2,European3,Mexican0,MiddleEast0,NativeAmerican0,NorthAmerican0,Oceania1,SouthAmerican1,Turkish0,Admixed0,Unknown0	Gain	Sudmant2013,Cooper2011	ReadDepth,Custom_HMM	Custom_Illumina_1.2M,Illumina_HiSeq
chr1	196732603	196749760	gssvG2972	493	0.0005	12404	African2,Asian0,European0,Mexican0,MiddleEast0,NativeAmerican0,NorthAmerican0,Oceania0,SouthAmerican0,Turkish0,Admixed0,Unknown4	Gain	Coe2014,Vogler2010,Conrad2009	PennCNV+Birdseye,Custom_HMM,GADA	Affymetrix6.0,Affymetrix_6.0,NimbleGen42M
chr1	196788906	196801613	gssvG2974	494	0.0006	11259	African1,Asian1,European1,Mexican0,MiddleEast0,NativeAmerican0,NorthAmerican0,Oceania0,SouthAmerican0,Turkish0,Admixed0,Unknown4	Gain	Coe2014,Alkan2009,Schuster2010	ReadDepth,Custom_HMM	Affymetrix_6.0,Illumina_GA+454
chr1	196765376	196894460	gssvL6981	7867	0.0174	17406	African62,Asian103,European39,Mexican1,MiddleEast0,NativeAmerican4,NorthAmerican1,Oceania0,SouthAmerican2,Turkish0,Admixed0,Unknown90	Loss	Vogler2010,Wong2012b,Cooper2011,Uddin2014,Kidd2010b,Perry2008,Coe2014,Wang2008,1000GenomesPhase1,1000GenomesPhase3	PennCNV+Birdseye,PEM+ReadDepth+SplitRead,Custom_HMM,PEM,ChAS,RD+PEM,ADM2	Affymetrix_6.0,Custom_Illumina_1.2M,CytoScanHD_2.7M,Affymetrix6.0,SangerSequencing,Illumina_II_IIX_HiSeq,AgilentCustom_015685+015686+244K,Illumina_GA,Multiple_NGS_Sequencing
chr1	196808435	196902770	gssvL6982	7868	0.0166	17092	African28,Asian13,European51,Mexican2,MiddleEast0,NativeAmerican5,NorthAmerican0,Oceania0,SouthAmerican0,Turkish0,Admixed0,Unknown184	Loss	McCarroll2008,Vogler2010,Cooper2011,Uddin2014,Park2010,Campbell2011,Coe2014,Altshuler2010	PennCNV+Birdseye,Custom_HMM,QuantiSNP+BirdsEye,ChAS,BirdsEye,ADM2	Affymetrix_6.0,Custom_Illumina_1.2M,Affymetrix6.0_Illumina1M,CytoScanHD_2.7M,Affymetrix6.0,Agilent24M,AgilentCustom180K_v2.1+v3.0
chr1	196711400	196820800	gssvL6983	7869	0.1245	18617	African678,Asian309,European525,Mexican23,MiddleEast0,NativeAmerican64,NorthAmerican18,Oceania0,SouthAmerican75,Turkish0,Admixed0,Unknown625	Loss	McCarroll2008,Pang2010,Vogler2010,Wong2012b,Cooper2011,Boomsma2014,Ju2010,Park2010,Campbell2011,Kidd2010b,Perry2008,Conrad2009,1000GenomesPhase3,Coe2014,McKernan2009,1000GenomesPhase1,Mokhtar2014,Altshuler2010	PennCNV+Birdseye,PEM+ReadDepth+SplitRead,Custom_HMM,BirdSuite,QuantiSNP+BirdsEye,GATK+BreakDancer+Pindel+GenomeSTRiP+CNVnator+123SV+DWAC-seq,GADA,PEM,BirdsEye,ReadDepth,RD+PEM,GTC+Birdsuite+iPattern,ADM2
chr1	196773920	196842682	gssvL6984	7870	0.0004	12755	African0,Asian0,European3,Mexican0,MiddleEast0,NativeAmerican0,NorthAmerican0,Oceania0,SouthAmerican0,Turkish0,Admixed0,Unknown2	Loss	Coe2014,Cooper2011	Custom_HMM	Affymetrix_6.0,Custom_Illumina_1.2M
chr1	196715981	196789149	gssvL6985	7871	0.0151	13865	African0,Asian0,European48,Mexican0,MiddleEast0,NativeAmerican0,NorthAmerican0,Oceania0,SouthAmerican0,Turkish0,Admixed0,Unknown162	Loss	Coe2014,Vogler2010,Cooper2011,Pang2010	PennCNV+Birdseye,Custom_HMM,ADM2	Affymetrix_6.0,Custom_Illumina_1.2M,Affymetrix6.0,Agilent24M
chr1	196814384	196878886	gssvL6986	7872	0.0073	16137	African40,Asian32,European31,Mexican1,MiddleEast0,NativeAmerican5,NorthAmerican1,Oceania0,SouthAmerican1,Turkish0,Admixed0,Unknown7	Loss	Uddin2014,Coe2014,Cooper2011,Conrad2009,1000GenomesPhase3	ChAS,RD+PEM,Custom_HMM,GADA	CytoScanHD_2.7M,Affymetrix_6.0,Custom_Illumina_1.2M,NimbleGen42M,Multiple_NGS_Sequencing
chr1	196762819	196807443	gssvL6987	7873	0.0043	13864	African16,Asian0,European24,Mexican0,MiddleEast0,NativeAmerican0,NorthAmerican0,Oceania0,SouthAmerican0,Turkish0,Admixed0,Unknown20	Loss	Coe2014,Vogler2010,Cooper2011	PennCNV+Birdseye,Custom_HMM	Affymetrix6.0,Custom_Illumina_1.2M,Affymetrix_6.0
chr1	196715693	196768705	gssvL6988	7874	0.0036	13873	African14,Asian0,European26,Mexican0,MiddleEast0,NativeAmerican0,NorthAmerican0,Oceania0,SouthAmerican0,Turkish0,Admixed0,Unknown10	Loss	Coe2014,Vogler2010,Cooper2011,Cooper2008	PennCNV+Birdseye,Custom_HMM,HMMSeg	Affymetrix_6.0,Illumina1M,Custom_Illumina_1.2M,Affymetrix6.0
chr1	196853420	196898039	gssvL6989	7875	0.0002	12755	African0,Asian0,European1,Mexican0,MiddleEast0,NativeAmerican0,NorthAmerican0,Oceania0,SouthAmerican0,Turkish0,Admixed0,Unknown1	Loss	Coe2014,Cooper2011	Custom_HMM	Affymetrix_6.0,Custom_Illumina_1.2M
chr1	196880793	196917126	gssvL6990	7876	0.194	67	African11,Asian1,European1,Mexican0,MiddleEast0,NativeAmerican0,NorthAmerican0,Oceania0,SouthAmerican0,Turkish0,Admixed0,Unknown0	Loss	Perry2008,Conrad2009	GADA,ADM2	AgilentCustom_015685+015686+244K,NimbleGen42M
chr1	196783819	196822291	gssvL6991	7877	0.0006	13864	African0,Asian0,European8,Mexican0,MiddleEast0,NativeAmerican0,NorthAmerican0,Oceania0,SouthAmerican0,Turkish0,Admixed0,Unknown0	Loss	Coe2014,Vogler2010,Cooper2011	PennCNV+Birdseye,Custom_HMM	Affymetrix6.0,Custom_Illumina_1.2M,Affymetrix_6.0
chr1	196748244	196787612	gssvL6992	7878	0.0049	12755	African0,Asian0,European8,Mexican0,MiddleEast0,NativeAmerican0,NorthAmerican0,Oceania0,SouthAmerican0,Turkish0,Admixed0,Unknown55	Loss	Coe2014,Cooper2011	Custom_HMM	Affymetrix_6.0,Custom_Illumina_1.2M
chr1	196736214	196765620	gssvL6993	7879	0.0786	16368	African459,Asian260,European307,Mexican14,MiddleEast0,NativeAmerican59,NorthAmerican18,Oceania0,SouthAmerican75,Turkish0,Admixed0,Unknown95	Loss	Coe2014,Vogler2010,Cooper2011,1000GenomesPhase3	PennCNV+Birdseye,RD+PEM,Custom_HMM	Affymetrix6.0,Custom_Illumina_1.2M,Affymetrix_6.0,Multiple_NGS_Sequencing
chr1	196773650	196796014	gssvL6995	7881	0.011	2555	African0,Asian0,European6,Mexican0,MiddleEast0,NativeAmerican0,NorthAmerican0,Oceania0,SouthAmerican22,Turkish0,Admixed0,Unknown0	Loss	1000GenomesPhase1,Cooper2011	PEM+ReadDepth+SplitRead,Custom_HMM	Illumina_II_IIX_HiSeq,Custom_Illumina_1.2M
chr1	196738851	196758095	gssvL6998	7882	0.0146	13864	African1,Asian0,European127,Mexican0,MiddleEast0,NativeAmerican0,NorthAmerican0,Oceania0,SouthAmerican0,Turkish0,Admixed0,Unknown74	Loss	Coe2014,Vogler2010,Cooper2011	PennCNV+Birdseye,Custom_HMM	Affymetrix6.0,Custom_Illumina_1.2M,Affymetrix_6.0
chr1	196770610	196790713	gssvL6999	7883	0.0002	12755	African0,Asian0,European1,Mexican0,MiddleEast0,NativeAmerican0,NorthAmerican0,Oceania0,SouthAmerican0,Turkish0,Admixed0,Unknown1	Loss	Coe2014,Cooper2011	Custom_HMM	Affymetrix_6.0,Custom_Illumina_1.2M
chr1	196842276	196859000	gssvL7001	7884	0.0007	12129	African0,Asian0,European3,Mexican0,MiddleEast0,NativeAmerican0,NorthAmerican0,Oceania0,SouthAmerican0,Turkish0,Admixed0,Unknown5	Loss	Uddin2014,Coe2014	ChAS,Custom_HMM	CytoScanHD_2.7M,Affymetrix_6.0
chr1	196798925	196813700	gssvL7002	7885	0.0005	11285	African0,Asian1,European5,Mexican0,MiddleEast0,NativeAmerican0,NorthAmerican0,Oceania0,SouthAmerican0,Turkish0,Admixed0,Unknown0	Loss	Coe2014,Perry2008	Custom_HMM,ADM2	Affymetrix_6.0,AgilentCustom_015685+015686+244K
chr1	196788302	196801464	gssvL7004	7886	0.0005	13867	African1,Asian0,European2,Mexican0,MiddleEast0,NativeAmerican0,NorthAmerican0,Oceania0,SouthAmerican0,Turkish0,Admixed0,Unknown4	Loss	Coe2014,Vogler2010,Cooper2011,Alkan2009	PennCNV+Birdseye,ReadDepth,Custom_HMM	Affymetrix6.0,Custom_Illumina_1.2M,Affymetrix_6.0,Illumina_GA+454
chr1	196768240	196779016	gssvL7008	7888	0.0018	2267	African0,Asian0,European4,Mexican0,MiddleEast0,NativeAmerican0,NorthAmerican0,Oceania0,SouthAmerican0,Turkish0,Admixed0,Unknown0	Loss	Boomsma2014,Cooper2011	GATK+BreakDancer+Pindel+GenomeSTRiP+CNVnator+123SV+DWAC-seq,Custom_HMM	Custom_Illumina_1.2M,Illumina_HiSeq
chr1	196735099	196744938	gssvL7009	7889	0.0784	15731	African460,Asian316,European248,Mexican18,MiddleEast0,NativeAmerican59,NorthAmerican20,Oceania0,SouthAmerican77,Turkish0,Admixed0,Unknown35	Loss	Coe2014,Vogler2010,Wong2012b,Boomsma2014,1000GenomesPhase3	PennCNV+Birdseye,GATK+BreakDancer+Pindel+GenomeSTRiP+CNVnator+123SV+DWAC-seq,RD+PEM,Custom_HMM,PEM	Illumina_GA,Affymetrix_6.0,Affymetrix6.0,Illumina_HiSeq,Multiple_NGS_Sequencing
chr1	196852281	196858334	gssvL7014	7891	0.0324	2562	African38,Asian31,European8,Mexican1,MiddleEast0,NativeAmerican4,NorthAmerican1,Oceania0,SouthAmerican0,Turkish0,Admixed0,Unknown0	Loss	1000GenomesPhase1,1000GenomesPhase3	PEM+ReadDepth+SplitRead,RD+PEM	Illumina_II_IIX_HiSeq,Multiple_NGS_Sequencing
chr1	196772364	196774587	gssvL7019	7892	0.3042	2600	African363,Asian213,European107,Mexican12,MiddleEast0,NativeAmerican36,NorthAmerican11,Oceania0,SouthAmerican49,Turkish0,Admixed0,Unknown0	Loss	Wong2012b,1000GenomesPhase3	PEM,RD+PEM	Illumina_GA,Multiple_NGS_Sequencing
